# Supplementary material for: Probiotic Potential and Safety Assessment of Lactiplantibacillus plantarum cqf-43 and Whole-Genome Sequence Analysis
Source: Int J Mol Sci. 2023 Dec 17;24(24):17570. doi: 10.3390/ijms242417570 (PMC10744225; doi:10.3390/ijms242417570)
Supplement: Supplementary file 1 [file ijms-24-17570-s001.zip]

Archive with 1 entries (1 files):
- ijms-2744471-supplementary.pdf
